# Supplementary material for: A bionic stretchable nanogenerator for underwater sensing and energy harvesting
Source: Nat Commun. 2019 Jun 19;10:2695. doi: 10.1038/s41467-019-10433-4 (PMC6584498; doi:10.1038/s41467-019-10433-4)
Supplement: Supplementary file 6 — Source Data [file 41467_2019_10433_MOESM6_ESM.xlsx]

## Sheet: Figure 3d
Figure 3d	Voc of BSNG when working under different strain (stretched by a linear motor, at 2 Hz)
		0.1	0.2	0.3	0.4	0.5	0.6
	Voltage (V)	-13.2395	-12.7366	-15.444	-18.1334	-20.2094	-22.6218
		-13.1102	-13.7696	-15.811	-17.5652	-20.0173	-23.7504
		-13.0857	-14.0697	-15.6405	-17.711	-19.9778	-23.7153
		-13.0083	-13.8492	-16.1856	-17.6461	-20.4779	-24.2815
		-13.3054	-13.9333	-16.0507	-17.7696	-22.3032	-24.652
		-13.3718	-13.773	-15.9781	-17.9328	-21.14	-24.5818
		-13.2369	-14.005	-16.2031	-17.5481	-21.3146	-24.28
		-13.2902	-13.8454	-16.0682	-17.6837	-21.265	-24.66
		-14.048	-13.8439	-16.1577	-17.7318	-21.4694	-25.0351
		-14.3634	-14.0959	-16.2015	-18.2685	-21.7681	-25.2594
		-14.2558	-13.9212	-16.049	-18.507	-21.8327	-24.9487
		-14.1909	-14.2109	-15.9473	-18.7849	-21.6052	-24.8436
		-14.5068	-14.3385	-16.1456	-18.7312	-21.3914	-25.283
		-14.2736	-14.2488	-16.6431	-19.2326	-21.91	-25.5193
		-14.0618	-14.3446	-16.3044	-19.313	-22.1752	-25.6633
		-14.2709	-14.4181	-16.6557	-19.2758	-22.8636	-25.673
		-14.0288	-14.1125	-16.9536	-19.1562	-22.8411	-26.1333
		-14.025	-14.2293	-16.767	-18.8911	-22.1038	-26.0491
		-14.1463	-14.2866	-16.6688	-19.3372	-23.0356	-25.8123
		-14.1531	-14.5507	-17.3024	-19.2985	-23.3421	-26.0277
		-14.065	-14.3351	-16.6242	-19.2549	-23.6345	-25.9883
		-14.2727	-14.3579	-16.9796	-19.5952	-23.4677	-25.2977
		-14.5067	-14.6104	-16.4284	-19.4138	-23.2513	-25.8303
		-14.5215	-14.694	-16.8921	-19.8327	-23.2605	-26.2724
		-14.6584	-14.5353	-17.2007	-19.9428	-23.5528	-26.54
		-14.4913	-14.5326	-16.9692	-19.7338	-23.5341	-25.9056
		-14.4566	-14.3707	-17.4641	-19.9035	-22.6294	-25.9049
		-14.2678	-14.795	-17.8329	-20.0293	-22.4366	-24.9826

## Sheet: Figure 3e
Figure 3e	Isc of BSNG when working under different strain (stretched by a linear motor, at 2 Hz)
		0.1	0.2	0.3	0.4	0.5	0.6
	Current (nA)	58.8625	63.0375	81.7313	92.3312	97.1625	115.444
		58.25	62.9938	81.75	91.8687	97.3563	115.825
		57.6688	62.3563	82.2063	92.8063	99.5875	114.813
		57.4813	62.5	82.675	92.6875	99.3313	113.806
		57.1813	62.4625	82.775	90	98.725	114.719
		56.7562	62.3062	82.8625	88.85	99.3688	115.506
		57.0187	62.2563	82.7125	88.525	96.8375	116.831
		57	62.4437	83.3187	91.5063	97.0688	113.569
		57.15	62.525	83.6438	94.1937	96.7438	115.813
		57.0562	62.4938	83.325	93.4625	96.75	115.688
		56.9313	62.8125	82.8375	91.3188	101.056	116.219
		56.8562	62.8563	83.3375	95.3813	98.925	115.725
		56.8813	62.7375	83.3625	95.7187	99.2	115.388
		56.95	62.9813	83.3875	95.0438	99.025	114.944
		56.775	63.3	82.8	94.2625	99.4563	114.275
		56.8562	63.1625	82.9625	95.0188	101.844	115.206
		56.7688	63.4938	81.0813	93.5813	101.019	114.525
		57.2187	63.6875	83.6875	91.075	97.5313	115.413
		57.25	63.775	83.1187	94.575	102.331	115.244
		57.275	63.6188	83.7187	91.275	100.488	115.513
		57.3688	64.0062	84.4938	95.1875	101.981	114.856
		57.4438	63.8938	83.4813	92.4625	102.825	115.581
		57.5063	64.1875	83.4625	90.9625	102.875	114.775
		57.6562	64.225	83.8938	95.375	101.913	117.606
		57.7875	64.2437	83.7063	95	104.062	115.863
		57.7063	64.3313	84.3313	92.1687	103.444	116.619
		57.8313	64.7125	84.8	96.2187	99.125	116.581
		58.2938	64.95	84.6125	92.4188	103.013	117.263
						104.75

## Sheet: Figure 3f
Figure 3f	Qsc of BSNG when working under different strain (stretched by a linear motor, at 2 Hz)
		0.1	0.2	0.3	0.4	0.5	0.6
	Charge (nC)	5.16535	5.15869	7.7778	7.71073	8.599	9.45205
		5.10395	5.00406	7.72244	8.08934	8.30077	9.90044
		5.13877	5.01527	7.62378	8.30756	8.10406	9.72266
		5.1027	5.04885	7.62014	7.90286	8.70661	10.039
		5.12226	5.06815	7.6508	8.32895	8.75315	10.0175
		5.16581	5.07933	7.69345	8.1039	8.5351	9.94607
		5.18732	5.09402	7.72042	8.08083	8.67103	9.78641
		5.18951	5.09498	7.42195	7.86344	8.6616	9.89846
		5.1667	5.07782	7.39236	8.17958	8.75944	9.82159
		5.14575	5.09921	7.32388	7.87189	8.51707	9.92296
		5.16231	5.12022	7.28158	7.95059	8.49855	10.1719
		5.15232	5.12719	7.23916	8.29451	8.51468	9.90474
		5.19841	5.14441	7.52031	8.09717	8.53076	10.0216
		5.20149	5.15792	7.71081	7.81367	8.65138	9.60148
		5.20184	5.08127	7.75401	8.25909	8.58651	10.3758
		5.22174	5.20729	7.80501	8.44797	8.53163	9.93279
		5.22283	5.2605	7.76277	8.47059	8.52849	10.171
		5.23394	5.25385	7.71537	8.62623	8.61469	10.5152
		5.21873	5.25209	7.67775	8.25075	8.6184	10.1717
		5.18162	5.23064	7.69025	8.08441	8.46022	10.2229
		5.17276	5.28378	7.81556	8.0931	8.56466	10.0706
		5.17025	5.26886	7.40309	8.18434	8.62964	10.0533
		5.17789	5.30241	7.32559	8.47052	8.56607	10.5211
		5.15021	5.28941	7.40634	8.02403	8.68959	10.3296
		5.16418	5.29792	7.50937	8.4114	8.69203	10.1806
		5.15274	5.34732	7.82051	8.37726	8.8408	9.93848
		5.14981	5.33	7.77644	8.57086	8.92375	9.99377
		5.17484	5.27432	7.72186	8.48141	9.017	10.2381

## Sheet: Supplementary Fig. 13
Supplementary Fig. 13	Breaststroke											Freestyle
		LA	RA	LG	RG		LA	RA	LG	RG			LA	RA	LG	RG		LA	RA	LG	RG
	Motion amplitude of the peaks (A.U)	0.17222	0.23056	0.38889	0.25	Time interval of the peaks (s)	1.61111	1.72222	1.66667	1.72222		Motion amplitude of the peaks (A.U)	0.24444	0.16111	0.19167	0.21111	Time interval of the peaks (s)	1.44444	1.66667	1.61111	1.44444
		0.20556	0.30833	0.37222	0.40556		1.66667	1.22222	1.66667	1.72222			0.22222	0.23333	0.13611	0.21667		1.55556	1.88889	1.88889	1.72222
		0.31667	0.38056	0.38333	0.48333		1.22222	1.5	1.61111	1.77778			0.21111	0.22222	0.23611	0.21111		1.83333	1.38889	1.38889	1.66667
		0.26111	0.18611	0.43889	0.39444		1.22222	1.5	1.94444	1.77778			0.17778	0.22778	0.18611	0.25		1.55556	1.66667	1.66667	1.55556
		0.26667	0.14167	0.44444	0.31667		1.55556	1.27778	1.77778	1.88889			0.27222	0.33889	0.20278	0.21667		1.55556	1.5	1.55556	1.66667
		0.24444	0.28056	0.41111	0.25556		1.5	1.72222	1.88889	1.83333			0.29444	0.29444	0.20278	0.2		1.5	1.22222	1.5	1.55556
		0.26111	0.31944	0.36667	0.41111		1.83333	1.88889	1.83333	1.94444			0.2	0.1	0.15833	0.2		1.66667	1.16667	1.55556	1.72222
		0.19444	0.26944	0.35	0.4		1.83333	1.94444	1.88889	1.83333			0.21111	0.13889	0.16944	0.18889		1.83333	0.72222	1.5	1.5
		0.26111	0.29167	0.33333	0.28889		2	1.94444	1.83333	1.83333			0.15556	0.28889	0.15833	0.21111		1.33333	1.66667	1.61111	1.5
		0.34444	0.28611	0.43333	0.31111		1.83333	1.83333	1.83333	1.77778			0.20556	0.26667	0.21389	0.2		1.5	1.5	1.55556	1.44444
		0.22778	0.25278	0.37778	0.22222		1.88889	1.72222	1.88889	2.05556			0.27778	0.32222	0.21944	0.22222		1.38889	1.55556	1.5	1.55556
		0.26111	0.34722	0.4	0.37778		1.88889	1.5	1.94444				0.22222	0.28333	0.23056	0.21667		1.66667	1.61111	1.55556	1.55556
		0.22222	0.425	0.38333			1.27778						0.36667	0.37778	0.21389	0.21667		1.66667	1.55556	1.44444	1.38889
		0.2											0.21111	0.28333	0.18611	0.23333		1.5	1.22222	1.44444	1.5
													0.3	0.33333	0.23611	0.22778			1.55556
														0.3
	Backstroke											Tread water
		LA	RA	LG	RG		LA	RA	LG	RG			LA	RA	LG	RG		LA	RA	LG	RG
	Motion amplitude of the peaks (A.U)	0.19167	0.28056	0.27778	0.42778	Time interval of the peaks (s)	5.11111	4.77778	5	4.88889		Motion amplitude of the peaks (A.U)	——	——	0.18056	0.27222	Time interval of the peaks (s)	——	——	1.38889	1.5
		0.19167	0.30833	0.43333	0.45		4.83333	4.66667	4.94444	4.88889			——	——	0.16944	0.27778		——	——	1.38889	1.5
		0.23611	0.225	0.41667	0.42778		5.22222	5.5	5.11111	5.22222			——	——	0.24722	0.26667		——	——	1.55556	1.33333
		0.13056	0.24167	0.41667	0.40556		4.55556	4.05556	4.72222	4.66667			——	——	0.25833	0.26667		——	——	1.33333	1.38889
		0.21944	0.19722	0.37778	0.35								——	——	0.275	0.26111		——	——	1.44444	1.44444
													——	——	0.20278	0.26667		——	——	1.5	1.38889
													——	——	0.24167	0.23889		——	——	1.44444	1.11111
													——	——	0.225	0.27778		——	——	1.22222	1.77778
													——	——	0.24722	0.26667		——	——	1.5	1.11111
													——	——	0.325	0.29444		——	——	1.44444	1.55556
													——	——	0.15278	0.27778		——	——	1.55556	1.66667
													——	——	0.29167	0.28333		——	——	1.33333	1.16667
													——	——	0.29167	0.24444		——	——	1.38889	1.33333
													——	——	0.30833	0.26667		——	——	1.55556	1.66667
													——	——	0.20833	0.26667		——	——	1.38889	1.44444
													——	——	0.325	0.27222
